# Supplementary material for: Production of adeno-associated virus vectors for in vitro and in vivo applications
Source: Sci Rep. 2019 Sep 19;9:13601. doi: 10.1038/s41598-019-49624-w (PMC6753157; doi:10.1038/s41598-019-49624-w)
Supplement: Supplementary file 1 — AAV Calculations Spreadsheet [file 41598_2019_49624_MOESM1_ESM.xlsx]

## Sheet: Cell Culture
		Surface Area	Seeding	Cells at			EDTA	Releasing	Neutralizing	pAAV
	Dishes	(cm2)	Density	Confluency	Medium	Polycomplex		Solution	Solution	DNA
	35mm	9	0.3 x 106	1.2 x 106	1.5 ml	150 ml	20 ml	150 ml	30 ml	0.6 mg
	60mm	21	0.8 x 106	3.2 x 106	3.5 ml	400 ml	40 ml	400 ml	80 ml	1.4 mg
	100mm	55	2.2 x 106	8.8 x 106	17 ml	900 ml	210 ml	900 ml	180 ml	3.7 mg
	150mm	150	5.0 x 106	20.0 x 106	25 ml	2.5 ml	310 ml	2.5 ml	500 ml	10.1 mg
	Culture Plates
	24-well	2	0.05 x 106	0.2 x 106	0.4 ml	30 ml	—	—	—	0.13 mg
	12-well	4	0.1 x 106	0.4 x 106	0.7 ml	70 ml	—	—	—	0.27 mg
	6-well	9	0.3 x 106	1.2 x 106	1.5 ml	150 ml	20 ml	150 ml	30 ml	0.60 mg
	Flasks
	T25	25	0.7 x 106	2.8 x 106	4 ml	0.4 ml	50 ml	0.4 ml	80 ml	1.7 mg
	T75	75	2.1 x 106	8.4 x 106	13 ml	1.3 ml	160 ml	1.3 ml	260 ml	5.0 mg
	T150	150	4.2 x 106	16.8 x 106	25 ml	2.5 ml	310 ml	2.5 ml	500 ml	10.0 mg
	T160	160	4.6 x 106	18.4 x 106	27 ml	2.7 ml	340 ml	2.7 ml	540 ml	10.7 mg
	T175	175	5.0 x 106	20.0 x 106	29 ml	3 ml	360 ml	3 ml	600 ml	11.7 mg

## Sheet: Plasmid Transfection
	Calculating plasmid DNA amounts for cell transfection
		Vector Size			DNA amount				Total			Conc			Volume
	Vector Name				needed per dish				DNA			Stock
	pAAV Exp Vector		5470	bp		7.45943	ug		7.45943	ug		746	ng/ul		9.99924	ul
	pAAV REP-CAP		7333	bp		10	ug		10	ug		485	ng/ul		20.6186	ul
	pHelper		11635	bp		15.8666	ug		15.8666	ug		1597	ng/ul		9.93527	ul
	How many dishes		1						33.3261	ug
	PEI Ratio		1
	Polyplex Volume		2.5	ml
	PEI stock conc		5	ug/ul
	Volume of Stock		6.66521	ul
	Prepare PEI in PBS		1.25	ml
	Prepare DNA in PBS		1.25	ml
	Fill in the green fields. Refer to CELL CULTURE tab for recommended volumes and DNA amounts

## Sheet: Rotor Calculations
	Calculating the centrifugation time for different rotors
	Rotor 1
		rmin	39.5	mm	k1	46.2558
		rmax	91.9	mm
		rpm	68000
		time	1	h
	Rotor 2
		rmin	40.5	mm	k2	88.2381
		rmax	82	mm
		rpm	45000
		time	1.90761	h
	Equations
	Fill in the green fields. For rotor specification please refer to manufaturer and rotor hand book.
	The k-factor allows comparison between rotors. A lower k-factor corresponds to a more efficient rotor.
