# Supplementary material for: Production of adeno-associated virus vectors for in vitro and in vivo applications
Source: Sci Rep. 2019 Sep 19;9:13601. doi: 10.1038/s41598-019-49624-w (PMC6753157; doi:10.1038/s41598-019-49624-w)
Supplement: Supplementary file 3 — Vector Maps and Sequences [file 41598_2019_49624_MOESM3_ESM.zip]

Archive with 8 entries (8 files):
- pAAV-MCS _AF369963_Stratagene.dna
- pAAV-MCS_GLuc.dna
- pAAV-R2C6_AF369963_Stratagene.dna
- pHelper_AF369965_Stratagene.dna
- pAAV_R2CDJ_Cell_Biolabs.dna
- pAAV_R2CDJ8_Cell_Biolabs.dna
- pAAV-MCS_shCont_Venus.dna
- pAAV-MCS_mouse_shGlrx_Venus.dna
